# Supplementary material for: Abdominal versus perineal approach for external rectal prolapse: systematic review with meta-analysis
Source: BJS Open. 2022 Apr 7;6(2):zrac018. doi: 10.1093/bjsopen/zrac018 (PMC8989040; doi:10.1093/bjsopen/zrac018)
Supplement: zrac018_Supplementary_Data [file zrac018_supplementary_data.zip]

Archive with 8 entries (8 files):
- MOOSE_checklist.doc
- PRISMA_checklist.docx
- Supplementary_Figure_1.jpg
- Supplementary_Figure_2.jpg
- Supplementary_Figure_3.jpg
- Supplementary_Figure_4.jpg
- Supplementary_Figure_5.jpg
- Supplementary_Table_1.docx
